# Supplementary material for: The bacteriology of pleural infection (TORPIDS): an exploratory metagenomics analysis through next generation sequencing
Source: Lancet Microbe. 2022 Apr;3(4):e294–302. doi: 10.1016/S2666-5247(21)00327-X (PMC8967721; doi:10.1016/S2666-5247(21)00327-X)
Supplement: Supplementary appendix 2 [file mmc2.xlsx]

## Sheet: Community PI Microbiology
ASV	Kingdom	Phylum	Class	Order	Family	Genus	Species	Classification	Number of Samples	Mean abundance	Max abundance	Min abundance
ASV1	Bacteria	Proteobacteria	Gammaproteobacteria	Enterobacteriales	Enterobacteriaceae	Escherichia/Shigella	NA	Enterobacteriaceae	18	66.3013	100	11.8019
ASV24	Bacteria	Proteobacteria	Gammaproteobacteria	Enterobacteriales	Enterobacteriaceae	Serratia	NA	Enterobacteriaceae	2	12.5389	12.8973	12.1806
ASV46	Bacteria	Actinobacteria	Actinobacteria	Actinomycetales	Propionibacteriaceae	Propionibacterium	Propionibacterium_acnes(AB042288)	Anaerobic	2	34.2003	54.3229	14.0777
ASV54	Bacteria	Proteobacteria	Betaproteobacteria	Burkholderiales	Comamonadaceae	Delftia	NA	Other Gram Negative	48	20.9072	45.6662	11.038
ASV60	Bacteria	Proteobacteria	Alphaproteobacteria	Rhizobiales	Rhizobiaceae	Rhizobium	NA	Other Gram Negative	13	3.11786	8.60188	1.18737
ASV103	Bacteria	Proteobacteria	Alphaproteobacteria	Caulobacterales	Caulobacteraceae	Brevundimonas	NA	Other Gram Positive	1	13.707	13.707	13.707
ASV104	Bacteria	Proteobacteria	Gammaproteobacteria	Pseudomonadales	Moraxellaceae	Acinetobacter	NA	Other Gram Negative	95	34.5874	83.8593	11.1048
ASV116	Bacteria	Proteobacteria	Alphaproteobacteria	Rhodobacterales	Rhodobacteraceae	Paracoccus	Paracoccus_marcusii(Y12703)	Other Gram Negative	1	12.9475	12.9475	12.9475
ASV118	Bacteria	Actinobacteria	Actinobacteria	Actinomycetales	Corynebacteriaceae	Corynebacterium	Corynebacterium_tuberculostearicum(AJ438050)	Other Gram Positive	1	15.8275	15.8275	15.8275
ASV158	Bacteria	Proteobacteria	Gammaproteobacteria	Pseudomonadales	Moraxellaceae	Enhydrobacter	NA	Other Gram Negative	1	24.7199	24.7199	24.7199
ASV162	Bacteria	Firmicutes	Bacilli	Bacillales	Staphylococcaceae	Staphylococcus	NA	Staphylococcus Aureus	9	49.9247	100	16.6129
ASV187	Bacteria	Firmicutes	Bacilli	Bacillales	Staphylococcaceae	Staphylococcus	Staphylococcus_saprophyticus(AP008934)	Other Gram Positive	6	21.1431	63.2164	3.84813
ASV191	Bacteria	Proteobacteria	Gammaproteobacteria	Pseudomonadales	Pseudomonadaceae	Pseudomonas	NA	Other Gram Negative	10	5.08978	24.0085	1.78326
ASV230	Bacteria	Proteobacteria	Alphaproteobacteria	Rhodobacterales	Rhodobacteraceae	Paracoccus	NA	Other Gram Negative	6	4.07003	7.54098	2.13264
ASV246	Bacteria	Actinobacteria	Actinobacteria	Actinomycetales	Micrococcaceae	Kocuria	NA	Other Gram Positive	4	3.63538	7.47253	1.6369
ASV258	Bacteria	Firmicutes	Clostridia	Clostridiales	Clostridiales Incertae Sedis XI	Anaerococcus	NA	Anaerobic	7	2.88614	5.40456	1.88671
ASV269	Bacteria	Proteobacteria	Gammaproteobacteria	Xanthomonadales	Xanthomonadaceae	Stenotrophomonas	NA	Other Gram Negative	1	12.5979	12.5979	12.5979
ASV274	Bacteria	Proteobacteria	Gammaproteobacteria	Pseudomonadales	Pseudomonadaceae	Pseudomonas	Pseudomonas_psychrotolerans(AJ575816)	Other Gram Negative	4	5.32886	7.6276	2.31147
ASV321	Bacteria	Proteobacteria	Gammaproteobacteria	Pseudomonadales	Moraxellaceae	Acinetobacter	Acinetobacter_ursingii(AJ275038)	Other Gram Negative	1	38.8425	38.8425	38.8425
ASV332	Bacteria	Actinobacteria	Actinobacteria	Actinomycetales	Microbacteriaceae	Microbacterium	NA	Other Gram Positive	2	2.19203	2.62232	1.76174
ASV337	Bacteria	Proteobacteria	Gammaproteobacteria	Pseudomonadales	Pseudomonadaceae	Pseudomonas	Pseudomonas_aeruginosa(HE978271)	Other Gram Negative	10	33.5772	100	1.18532
ASV338	Bacteria	Proteobacteria	Gammaproteobacteria	Oceanospirillales	Halomonadaceae	Halomonas	NA	Other Gram Negative	8	2.46452	4.3256	1.41197
ASV371	Bacteria	Proteobacteria	Alphaproteobacteria	Rhizobiales	Methylobacteriaceae	Methylobacterium	NA	Other Gram Negative	5	3.52096	6.1843	1.83843
ASV503	Bacteria	Firmicutes	Bacilli	Lactobacillales	Streptococcaceae	Streptococcus	Streptococcus_pneumoniae(AF003930)	Streptococcus Pneumoniae	31	82.5878	100	12.1683
ASV517	Bacteria	Proteobacteria	Gammaproteobacteria	Pasteurellales	Pasteurellaceae	Haemophilus	Haemophilus_parainfluenzae(AY362908)	Other Gram Negative	1	11.1648	11.1648	11.1648
ASV649	Bacteria	Actinobacteria	Actinobacteria	Actinomycetales	Corynebacteriaceae	Corynebacterium	Corynebacterium_accolens(AJ439346)	Other Gram Positive	1	3.64865	3.64865	3.64865
ASV651	Bacteria	Firmicutes	Bacilli	Lactobacillales	Streptococcaceae	Lactococcus	NA	Other Gram Positive	3	2.8166	5.2233	1.20596
ASV688	Bacteria	Actinobacteria	Actinobacteria	Actinomycetales	Dermabacteraceae	Brachybacterium	NA	Other Gram Positive	1	100	100	100
ASV694	Bacteria	Firmicutes	Bacilli	Lactobacillales	Streptococcaceae	Streptococcus	Streptococcus_pyogenes(NR_112088.1)	Other Gram Positive	8	80.302	100	29.1008
ASV973	Bacteria	Actinobacteria	Actinobacteria	Actinomycetales	Actinomycetaceae	Actinomyces	NA	Other Gram Positive	1	3.77571	3.77571	3.77571
ASV1026	Bacteria	Proteobacteria	Betaproteobacteria	Burkholderiales	Burkholderiaceae	Ralstonia	Ralstonia_pickettii(AY741342)	Other Gram Negative	7	6.83214	13.5231	3.31376
ASV1028	Bacteria	Bacteroidetes	Bacteroidia	Bacteroidales	Porphyromonadaceae	Porphyromonas	NA	Anaerobic	41	30.7663	100	1.02431
ASV1033	Bacteria	Proteobacteria	Alphaproteobacteria	Rhodospirillales	Acetobacteraceae	Roseomonas	NA	Other Gram Negative	1	2.46873	2.46873	2.46873
ASV1034	Bacteria	Proteobacteria	Betaproteobacteria	Neisseriales	Neisseriaceae	Neisseria	NA	Other Gram Negative	2	7.06955	12.0513	2.08777
ASV1035	Bacteria	Proteobacteria	Betaproteobacteria	Burkholderiales	Burkholderiaceae	Ralstonia	Ralstonia_insidiosa(AF488779)	Other Gram Negative	12	4.03834	6.97397	1.94185
ASV1036	Bacteria	Proteobacteria	Gammaproteobacteria	Enterobacteriales	Enterobacteriaceae	Pantoea	NA	Enterobacteriaceae	15	4.65975	14.1795	1.52496
ASV1037	Bacteria	Actinobacteria	Actinobacteria	Actinomycetales	Micrococcaceae	Rothia	Rothia_amarae(AY043359)	Other Gram Positive	2	18.5816	34.8905	2.27264
ASV1038	Bacteria	Proteobacteria	Betaproteobacteria	Rhodocyclales	Rhodocyclaceae	Methyloversatilis	Methyloversatilis_universalis(DQ442273)	Other Gram Negative	4	2.3791	4.31074	1.3851
ASV1040	Bacteria	Actinobacteria	Actinobacteria	Acidimicrobiales	Acidimicrobiaceae	Ilumatobacter	NA	Other Gram Positive	3	3.93371	6.33867	2.11898
ASV1041	Bacteria	Proteobacteria	Betaproteobacteria	Burkholderiales	Comamonadaceae	Comamonas	NA	Other Gram Negative	35	4.05843	13.0622	1.16097
ASV1045	Bacteria	Bacteroidetes	Flavobacteriia	Flavobacteriales	Flavobacteriaceae	Flavobacterium	NA	Other Gram Negative	18	3.90099	7.52649	1.15594
ASV1048	Bacteria	Bacteroidetes	Bacteroidia	Bacteroidales	Prevotellaceae	Prevotella	NA	Anaerobic	70	18.9899	90.8462	1.03444
ASV1051	Bacteria	Proteobacteria	Alphaproteobacteria	Rhizobiales	Brucellaceae	Ochrobactrum	Ochrobactrum_pseudogrignonense(AM422371)	Other Gram Negative	10	4.29785	10.0228	1.04176
ASV1052	Bacteria	Actinobacteria	Actinobacteria	Actinomycetales	Micrococcaceae	Rothia	NA	Other Gram Positive	3	1.78804	2.21708	1.36364
ASV1055	Bacteria	Actinobacteria	Actinobacteria	Actinomycetales	Nocardioidaceae	Nocardioides	NA	Other Gram Positive	4	3.50564	5.49497	1.27856
ASV1058	Bacteria	Proteobacteria	Betaproteobacteria	Burkholderiales	Alcaligenaceae	Alcaligenes	Alcaligenes_aquatilis(JX986974)	Other Gram Negative	4	2.53483	4.44207	1.75309
ASV1066	Bacteria	Proteobacteria	Betaproteobacteria	Burkholderiales	Oxalobacteraceae	Massilia	NA	Other Gram Negative	3	6.25984	12.1607	2.89769
ASV1073	Bacteria	Firmicutes	Bacilli	Lactobacillales	Carnobacteriaceae	Alloiococcus	NA	Other Gram Positive	2	4.76089	7.32613	2.19564
ASV1093	Bacteria	Proteobacteria	Gammaproteobacteria	Pseudomonadales	Pseudomonadaceae	Pseudomonas	Pseudomonas_veronii(AF064460)	Other Gram Negative	3	2.74801	3.08744	2.21992
ASV1098	Bacteria	Firmicutes	Clostridia	Clostridiales	Ruminococcaceae	NA	NA	Anaerobic	1	2.34557	2.34557	2.34557
ASV1105	Bacteria	Bacteroidetes	Cytophagia	Cytophagales	Cytophagaceae	Spirosoma	NA	Other Gram Negative	1	3.13381	3.13381	3.13381
ASV1106	Bacteria	Proteobacteria	Alphaproteobacteria	Rhizobiales	Methylobacteriaceae	Methylobacterium	Methylobacterium_jeotgali(DQ471331)	Other Gram Negative	1	1.69434	1.69434	1.69434
ASV1107	Bacteria	Proteobacteria	Betaproteobacteria	Burkholderiales	Oxalobacteraceae	Herbaspirillum	Herbaspirillum_aquaticum(FJ267649)	Other Gram Negative	4	2.75667	3.73165	1.35934
ASV1108	Bacteria	Firmicutes	Bacilli	Lactobacillales	Carnobacteriaceae	Carnobacterium	NA	Other Gram Positive	1	7.78169	7.78169	7.78169
ASV1110	Bacteria	Actinobacteria	Actinobacteria	Actinomycetales	Corynebacteriaceae	Turicella	NA	Other Gram Positive	2	12.4165	21.7549	3.07819
ASV1113	Bacteria	Firmicutes	Bacilli	Lactobacillales	Streptococcaceae	Streptococcus	Streptococcus_sanguinis(AF003928)	Other Gram Positive	1	3.54168	3.54168	3.54168
ASV1125	Bacteria	Actinobacteria	Actinobacteria	Actinomycetales	Nocardiaceae	Rhodococcus	NA	Other Gram Positive	3	5.1575	7.95558	3.64947
ASV1131	Bacteria	Firmicutes	Clostridia	Clostridiales	Clostridiales Incertae Sedis XI	Parvimonas	NA	Anaerobic	54	12.7725	79.9817	1.27105
ASV1132	Bacteria	Fusobacteria	Fusobacteriia	Fusobacteriales	Fusobacteriaceae	Fusobacterium	NA	Anaerobic	99	30.5082	100	1.09796
ASV1135	Bacteria	Actinobacteria	Actinobacteria	Actinomycetales	Nocardioidaceae	Marmoricola	Marmoricola_scoriae(FN386750)	Other Gram Positive	1	1.469	1.469	1.469
ASV1148	Bacteria	Firmicutes	Clostridia	Clostridiales	Peptostreptococcaceae	Filifactor	Filifactor_alocis(CP002390)	Anaerobic	10	6.15959	19.7486	1.0949
ASV1161	Bacteria	Firmicutes	Bacilli	Bacillales	Bacillaceae 1	Anaerobacillus	NA	Anaerobic	6	2.6712	5.24304	1.29624
ASV1162	Bacteria	Proteobacteria	Gammaproteobacteria	Enterobacteriales	Enterobacteriaceae	Citrobacter	Citrobacter_freundii(AJ233408)	Enterobacteriaceae	1	23.7852	23.7852	23.7852
ASV1165	Bacteria	Proteobacteria	Betaproteobacteria	Burkholderiales	Comamonadaceae	Pelomonas	NA	Other Gram Negative	2	2.04905	2.45713	1.64097
ASV1169	Bacteria	Proteobacteria	Gammaproteobacteria	Enterobacteriales	Enterobacteriaceae	NA	NA	Enterobacteriaceae	4	10.6551	26.4889	2.13471
ASV1179	Bacteria	Actinobacteria	Actinobacteria	Actinomycetales	Micrococcaceae	Micrococcus	NA	Other Gram Positive	3	1.70941	1.87045	1.43
ASV1181	Bacteria	Firmicutes	Bacilli	Bacillales	Staphylococcaceae	Staphylococcus	Staphylococcus_auricularis(D83358)	Other Gram Positive	1	6.67305	6.67305	6.67305
ASV1182	Bacteria	Firmicutes	Bacilli	Lactobacillales	Streptococcaceae	Streptococcus	Streptococcus_gordonii(AF003931)	Other Gram Positive	1	5.15366	5.15366	5.15366
ASV1184	Bacteria	Firmicutes	Bacilli	Bacillales	Staphylococcaceae	Staphylococcus	Staphylococcus_warneri(L37603)	Other Gram Positive	2	37.2553	53.6974	20.8132
ASV1185	Bacteria	Firmicutes	Clostridia	Clostridiales	NA	NA	NA	Anaerobic	3	4.12209	6.23714	3.02273
ASV1186	Bacteria	Firmicutes	Bacilli	Lactobacillales	Aerococcaceae	Aerococcus	NA	Other Gram Positive	6	2.87557	4.98038	1.39729
ASV1194	Bacteria	Proteobacteria	Betaproteobacteria	Burkholderiales	Burkholderiales incertae sedis	Aquabacterium	NA	Other Gram Negative	6	2.51892	4.70407	1.59202
ASV1196	Bacteria	Planctomycetes	Planctomycetia	Planctomycetales	Planctomycetaceae	NA	NA	Other Gram Negative	1	6.15693	6.15693	6.15693
ASV1209	Bacteria	Firmicutes	Bacilli	Lactobacillales	Streptococcaceae	Streptococcus	Streptococcus_intermedius(AF104671)	Streptococcus anginosus group (SAG)	56	40.7662	100	1.40624
ASV1212	Bacteria	Proteobacteria	Gammaproteobacteria	Enterobacteriales	Enterobacteriaceae	Pantoea	Pantoea_vagans(EF688012)	Enterobacteriaceae	2	6.02811	8.7894	3.26681
ASV1221	Bacteria	Proteobacteria	Gammaproteobacteria	Enterobacteriales	Enterobacteriaceae	Salmonella	NA	Enterobacteriaceae	3	26.3235	46.1106	6.37869
ASV1230	Bacteria	Actinobacteria	Actinobacteria	Actinomycetales	Microbacteriaceae	Clavibacter	NA	Other Gram Positive	1	4.838	4.838	4.838
ASV1241	Bacteria	Tenericutes	Mollicutes	Mycoplasmatales	Mycoplasmataceae	Mycoplasma	Mycoplasma_faucium(AF125590)	Other Gram Positive	14	7.21319	21.0668	1.22461
ASV1242	Bacteria	Firmicutes	Negativicutes	Selenomonadales	Veillonellaceae	Anaeroglobus	NA	Anaerobic	6	16.5488	34.0891	4.14169
ASV1246	Bacteria	Bacteroidetes	Bacteroidia	Bacteroidales	Prevotellaceae	Prevotella	Prevotella_baroniae(AY840553)	Anaerobic	2	9.15918	14.2857	4.03266
ASV1250	Bacteria	Firmicutes	Negativicutes	Selenomonadales	Veillonellaceae	Dialister	NA	Anaerobic	6	3.09422	4.34708	2.02254
ASV1252	Bacteria	Synergistetes	Synergistia	Synergistales	Synergistaceae	Pyramidobacter	NA	Anaerobic	1	1.4767	1.4767	1.4767
ASV1254	Bacteria	Firmicutes	Negativicutes	Selenomonadales	Veillonellaceae	Selenomonas	NA	Anaerobic	1	1.05496	1.05496	1.05496
ASV1263	Bacteria	Actinobacteria	Actinobacteria	Coriobacteriales	Coriobacteriaceae	Olsenella	NA	Anaerobic	1	1.24809	1.24809	1.24809
ASV1267	Bacteria	Firmicutes	Bacilli	Lactobacillales	Streptococcaceae	Streptococcus	Streptococcus_constellatus(AY309095)	Streptococcus anginosus group (SAG)	12	16.0528	52.6648	1.70914
ASV1270	Bacteria	Actinobacteria	Actinobacteria	Coriobacteriales	Coriobacteriaceae	Slackia	NA	Anaerobic	1	1.41594	1.41594	1.41594
ASV1275	Bacteria	Bacteroidetes	Bacteroidia	Bacteroidales	Porphyromonadaceae	Porphyromonas	Porphyromonas_endodontalis(AY253728)	Anaerobic	16	10.1054	40.8147	1.28574
ASV1276	Bacteria	Actinobacteria	Actinobacteria	Coriobacteriales	Coriobacteriaceae	Atopobium	NA	Anaerobic	1	2.41758	2.41758	2.41758
ASV1278	Bacteria	Bacteroidetes	Bacteroidia	Bacteroidales	Porphyromonadaceae	NA	NA	Anaerobic	1	2.67347	2.67347	2.67347
ASV1280	Bacteria	Firmicutes	Clostridia	Clostridiales	Peptostreptococcaceae	Peptostreptococcus	NA	Anaerobic	3	5.41093	7.09196	4.14849
ASV1290	Bacteria	Firmicutes	Erysipelotrichia	Erysipelotrichales	Erysipelotrichaceae	Bulleidia	NA	Anaerobic	1	2.25978	2.25978	2.25978
ASV1292	Bacteria	Spirochaetes	Spirochaetia	Spirochaetales	Spirochaetaceae	Treponema	NA	Anaerobic	5	3.4511	5.37928	1.48374
ASV1297	Bacteria	Bacteroidetes	Bacteroidia	Bacteroidales	Bacteroidaceae	Bacteroides	Bacteroides_fragilis(CR626927)	Anaerobic	1	49.4582	49.4582	49.4582
ASV1302	Bacteria	Firmicutes	Clostridia	Clostridiales	Peptostreptococcaceae	Peptostreptococcaceae incertae sedis	NA	Anaerobic	1	1.76919	1.76919	1.76919
ASV1339	Bacteria	Firmicutes	Bacilli	Lactobacillales	Enterococcaceae	Enterococcus	NA	Other Gram Positive	1	6.12064	6.12064	6.12064
ASV1351	Bacteria	Firmicutes	Bacilli	Lactobacillales	Streptococcaceae	Streptococcus	Streptococcus_salivarius(AY188352)	Other Gram Positive	2	4.12674	6.16106	2.09242
ASV1353	Bacteria	Actinobacteria	Actinobacteria	Actinomycetales	Actinomycetaceae	Actinomyces	Actinomyces_meyeri(X82451)	Anaerobic	1	3.91002	3.91002	3.91002
ASV1356	Bacteria	Firmicutes	Clostridia	Clostridiales	Lachnospiraceae	Lachnospiracea incertae sedis	NA	Anaerobic	1	1.47072	1.47072	1.47072
ASV1357	Bacteria	Proteobacteria	Epsilonproteobacteria	Campylobacterales	Campylobacteraceae	Campylobacter	NA	Other Gram Negative	13	6.23911	21.7996	1.08183
ASV1369	Bacteria	Proteobacteria	Alphaproteobacteria	Caulobacterales	Caulobacteraceae	Caulobacter	NA	Other Gram Negative	5	4.99826	7.52007	1.21837
ASV1372	Bacteria	Fusobacteria	Fusobacteriia	Fusobacteriales	Fusobacteriaceae	Fusobacterium	Fusobacterium_nucleatum(AE009951)	Anaerobic	12	30.969	100	2.18564
ASV1376	Bacteria	Bacteroidetes	Bacteroidia	Bacteroidales	Prevotellaceae	Alloprevotella	NA	Anaerobic	3	13.3113	26.2295	5.82219
ASV1380	Bacteria	Firmicutes	Clostridia	Clostridiales	Clostridiales Incertae Sedis XIII	Anaerovorax	NA	Anaerobic	16	3.77054	10.7815	1.20455
ASV1387	Bacteria	Firmicutes	Clostridia	Clostridiales	Eubacteriaceae	Eubacterium	NA	Anaerobic	7	2.90486	4.93085	1.4328
ASV1388	Bacteria	Proteobacteria	Gammaproteobacteria	Chromatiales	Chromatiaceae	Rheinheimera	NA	Other Gram Negative	1	1.53189	1.53189	1.53189
ASV1389	Bacteria	Firmicutes	Clostridia	Clostridiales	Lachnospiraceae	Catonella	NA	Anaerobic	3	1.52874	1.73621	1.386
ASV1392	Bacteria	Actinobacteria	Actinobacteria	Actinomycetales	Micrococcaceae	Arthrobacter	Arthrobacter_nitroguajacolicus(AJ512504)	Other Gram Positive	1	3.30552	3.30552	3.30552
ASV1394	Bacteria	Spirochaetes	Spirochaetia	Spirochaetales	Spirochaetaceae	Treponema	Treponema_denticola(AF139203)	Anaerobic	1	3.53471	3.53471	3.53471
ASV1408	Bacteria	Proteobacteria	Betaproteobacteria	Burkholderiales	Comamonadaceae	Acidovorax	NA	Other Gram Negative	2	2.10834	2.6852	1.53148
ASV1411	Bacteria	Firmicutes	Clostridia	Clostridiales	Clostridiales Incertae Sedis XIII	Mogibacterium	NA	Anaerobic	1	1.11712	1.11712	1.11712
ASV1415	Bacteria	Bacteroidetes	Bacteroidia	Bacteroidales	Porphyromonadaceae	Tannerella	NA	Anaerobic	3	3.29901	4.72916	1.90888
ASV1419	Bacteria	Bacteroidetes	Flavobacteriia	Flavobacteriales	Flavobacteriaceae	Chryseobacterium	NA	Other Gram Negative	1	4.26937	4.26937	4.26937
ASV1430	Bacteria	Actinobacteria	Actinobacteria	Actinomycetales	Micrococcaceae	Arthrobacter	NA	Other Gram Positive	1	1.645	1.645	1.645
ASV1431	Bacteria	Bacteroidetes	Cytophagia	Cytophagales	Cytophagaceae	Hymenobacter	NA	Other Gram Negative	3	3.4854	4.59608	2.59002
ASV1432	Bacteria	Actinobacteria	Actinobacteria	Actinomycetales	Microbacteriaceae	NA	NA	Other Gram Positive	3	3.25005	5.41813	1.52509
ASV1433	Bacteria	Proteobacteria	Alphaproteobacteria	Caulobacterales	Caulobacteraceae	Phenylobacterium	NA	Other Gram Negative	1	1.36282	1.36282	1.36282
ASV1434	Bacteria	Proteobacteria	Betaproteobacteria	Burkholderiales	Burkholderiaceae	Burkholderia	NA	Other Gram Negative	1	3.75249	3.75249	3.75249
ASV1443	Bacteria	Proteobacteria	Alphaproteobacteria	Sphingomonadales	Sphingomonadaceae	Blastomonas	NA	Other Gram Negative	1	4.05086	4.05086	4.05086
ASV1446	Bacteria	Actinobacteria	Actinobacteria	Actinomycetales	Corynebacteriaceae	Corynebacterium	Corynebacterium_pilbarense(FN295567)	Other Gram Positive	1	3.60726	3.60726	3.60726
ASV1450	Bacteria	Verrucomicrobia	Verrucomicrobiae	Verrucomicrobiales	Verrucomicrobiaceae	Luteolibacter	NA	Other Gram Negative	1	1.80747	1.80747	1.80747
ASV1461	Bacteria	Actinobacteria	Actinobacteria	Actinomycetales	Micromonosporaceae	Actinoplanes	NA	Other Gram Positive	1	2.48774	2.48774	2.48774
ASV1462	Bacteria	Actinobacteria	Actinobacteria	Actinomycetales	Geodermatophilaceae	NA	NA	Other Gram Positive	1	2.24831	2.24831	2.24831
ASV1463	Bacteria	Proteobacteria	Alphaproteobacteria	Rhizobiales	Brucellaceae	Daeguia	Daeguia_caeni(EF532794)	Other Gram Negative	1	1.92712	1.92712	1.92712
ASV1467	Bacteria	Bacteroidetes	Flavobacteriia	Flavobacteriales	Flavobacteriaceae	Moheibacter	NA	Other Gram Negative	1	1.60009	1.60009	1.60009
ASV1468	Bacteria	Bacteroidetes	Flavobacteriia	Flavobacteriales	Flavobacteriaceae	Cloacibacterium	Cloacibacterium_normanense(AJ575430)	Other Gram Negative	4	3.89812	6.93657	1.81147
ASV1476	Bacteria	Proteobacteria	Betaproteobacteria	Burkholderiales	Alcaligenaceae	Achromobacter	NA	Other Gram Negative	1	2.15137	2.15137	2.15137
ASV1497	Bacteria	Bacteroidetes	Flavobacteriia	Flavobacteriales	Flavobacteriaceae	Cloacibacterium	NA	Other Gram Negative	2	2.87373	2.98565	2.76181
ASV1500	Bacteria	Acidobacteria	Acidobacteria Gp16	-	-	Gp16	NA	NA	1	2.23888	2.23888	2.23888
ASV1525	Bacteria	Proteobacteria	Betaproteobacteria	Neisseriales	Neisseriaceae	Eikenella	NA	Other Gram Negative	10	8.35649	18.7102	1.47284
ASV1550	Bacteria	Firmicutes	Negativicutes	Selenomonadales	Veillonellaceae	Veillonella	NA	Anaerobic	3	3.81993	4.57203	3.20807
ASV1553	Bacteria	Proteobacteria	Gammaproteobacteria	Enterobacteriales	Enterobacteriaceae	Klebsiella	NA	Enterobacteriaceae	1	1.52181	1.52181	1.52181
ASV1554	Bacteria	Proteobacteria	Gammaproteobacteria	Enterobacteriales	Enterobacteriaceae	Klebsiella	Klebsiella_variicola(AJ783916)	Enterobacteriaceae	1	100	100	100
ASV1560	Bacteria	Firmicutes	Bacilli	Bacillales	Bacillaceae 1	Geobacillus	NA	Other Gram Positive	1	4.03562	4.03562	4.03562
ASV1586	Bacteria	Actinobacteria	Actinobacteria	Actinomycetales	Intrasporangiaceae	Knoellia	Knoellia_aerolata(EF553529)	Other Gram Positive	2	1.91671	2.0918	1.74162
ASV1587	Bacteria	Firmicutes	Bacilli	Bacillales	Bacillales Incertae Sedis X	Thermicanus	NA	Other Gram Positive	2	2.38483	3.40617	1.36348
ASV1594	Bacteria	Firmicutes	Bacilli	Lactobacillales	Enterococcaceae	Enterococcus	Enterococcus_cecorum(AF061009)	Other Gram Positive	1	23.0373	23.0373	23.0373
ASV1601	Bacteria	Tenericutes	Mollicutes	Mycoplasmatales	Mycoplasmataceae	Mycoplasma	Mycoplasma_salivarium(AF125583)	Other Gram Negative	1	9.15375	9.15375	9.15375
ASV1607	Bacteria	Proteobacteria	Gammaproteobacteria	Pasteurellales	Pasteurellaceae	Haemophilus	NA	Other Gram Negative	3	3.82223	7.139	1.37981
ASV1616	Bacteria	Proteobacteria	Betaproteobacteria	Burkholderiales	Comamonadaceae	Curvibacter	NA	Other Gram Negative	1	1.97671	1.97671	1.97671
ASV1624	Bacteria	Bacteroidetes	Sphingobacteriia	Sphingobacteriales	Sphingobacteriaceae	Sphingobacterium	NA	Other Gram Negative	1	3.9959	3.9959	3.9959
ASV1625	Bacteria	Candidatus Saccharibacteria	-	-	-	Saccharibacteria genera incertae sedis	NA	Other Gram Negative	2	3.5121	5.51957	1.50464
ASV1636	Bacteria	Bacteroidetes	Flavobacteriia	Flavobacteriales	Flavobacteriaceae	Capnocytophaga	NA	Other Gram Negative	2	3.54715	4.81319	2.28111
ASV1645	Bacteria	Proteobacteria	Gammaproteobacteria	Enterobacteriales	Enterobacteriaceae	Citrobacter	NA	Enterobacteriaceae	1	12.6779	12.6779	12.6779
ASV1647	Bacteria	Firmicutes	Bacilli	Lactobacillales	Streptococcaceae	Streptococcus	Streptococcus_salivarius(AY188354)	Other Gram Positive	2	11.966	19.4725	4.45943
ASV1741	Bacteria	Proteobacteria	Gammaproteobacteria	Xanthomonadales	Xanthomonadaceae	Stenotrophomonas	Stenotrophomonas_maltophilia(AB294553)	Other Gram Negative	1	1.61145	1.61145	1.61145
ASV1761	Bacteria	Proteobacteria	Alphaproteobacteria	Rhodospirillales	Acetobacteraceae	NA	NA	Other Gram Negative	1	2.42898	2.42898	2.42898
ASV1764	Bacteria	Actinobacteria	Actinobacteria	Actinomycetales	Microbacteriaceae	Leucobacter	NA	Other Gram Positive	1	2.51114	2.51114	2.51114
ASV1770	Bacteria	Proteobacteria	Alphaproteobacteria	Sphingomonadales	Sphingomonadaceae	Sphingomonas	Sphingomonas_dokdonensis(DQ178975)	Other Gram Negative	1	2.45174	2.45174	2.45174
ASV1782	Bacteria	Firmicutes	Bacilli	Lactobacillales	Streptococcaceae	Streptococcus	Streptococcus_agalactiae(AB023574)	Other Gram Positive	2	33.8136	65.3141	2.31318
ASV1832	Bacteria	Proteobacteria	Alphaproteobacteria	Rhizobiales	Brucellaceae	NA	NA	Other Gram Negative	2	1.58162	1.8168	1.34644
ASV1845	Bacteria	Tenericutes	Mollicutes	Mycoplasmatales	Mycoplasmataceae	Mycoplasma	Mycoplasma_pneumoniae(AF132740)	Other Gram Negative	1	30.846	30.846	30.846
ASV1885	Bacteria	Proteobacteria	Alphaproteobacteria	Rhodobacterales	Rhodobacteraceae	Rubellimicrobium	NA	Other Gram Negative	3	2.43862	3.1817	1.2472
ASV1890	Bacteria	Actinobacteria	Actinobacteria	Actinomycetales	Microbacteriaceae	Frondihabitans	NA	Other Gram Positive	1	1.58713	1.58713	1.58713
ASV1891	Bacteria	Proteobacteria	Alphaproteobacteria	Sphingomonadales	Sphingomonadaceae	Sphingomonas	Sphingomonas_kaistensis(AY769083)	Other Gram Negative	2	6.74254	11.1427	2.34238
ASV1993	Bacteria	Proteobacteria	Gammaproteobacteria	Enterobacteriales	Enterobacteriaceae	Citrobacter	Citrobacter_murliniae(AF025369)	Enterobacteriaceae	1	1.55243	1.55243	1.55243
ASV2003	Bacteria	Actinobacteria	Actinobacteria	Actinomycetales	Mycobacteriaceae	Mycobacterium	NA	Mycobacterium	3	2.39073	3.27801	1.81066
ASV2005	Bacteria	Acidobacteria	Acidobacteria Gp6	-	-	Gp6	NA	Other Gram Negative	3	4.8713	5.93792	3.00608
ASV2016	Bacteria	Firmicutes	Clostridia	Clostridiales	Peptoniphilaceae	Peptoniphilus	NA	Anaerobic	2	1.77292	1.82884	1.71699
ASV2058	Bacteria	Firmicutes	Bacilli	Bacillales	Bacillaceae 1	Anoxybacillus	NA	Other Gram Positive	1	2.45745	2.45745	2.45745
ASV2072	Bacteria	Firmicutes	Erysipelotrichia	Erysipelotrichales	Erysipelotrichaceae	Solobacterium	NA	Anaerobic	3	6.95754	14.4039	3.08013
ASV2086	Bacteria	Firmicutes	Bacilli	Lactobacillales	Lactobacillaceae	Lactobacillus	Lactobacillus_gasseri(AF519171)	Anaerobic	1	9.25311	9.25311	9.25311
ASV2093	Bacteria	Proteobacteria	Alphaproteobacteria	Rhizobiales	Bradyrhizobiaceae	Afipia	NA	Other Gram Negative	1	1.33817	1.33817	1.33817
ASV2106	Bacteria	Proteobacteria	Gammaproteobacteria	Xanthomonadales	Xanthomonadaceae	NA	NA	Other Gram Negative	1	1.68494	1.68494	1.68494
ASV2107	Bacteria	Bacteroidetes	Sphingobacteriia	Sphingobacteriales	Sphingobacteriaceae	NA	NA	Other Gram Negative	1	1.29497	1.29497	1.29497
ASV2122	Bacteria	Proteobacteria	Gammaproteobacteria	Enterobacteriales	Enterobacteriaceae	Enterobacter	NA	Enterobacteriaceae	2	2.77002	4.28422	1.25582
ASV2169	Bacteria	Firmicutes	Negativicutes	Selenomonadales	Veillonellaceae	Dialister	Dialister_invisus(AY162469)	Anaerobic	2	2.08508	2.22494	1.94523
ASV2195	Bacteria	Firmicutes	Clostridia	Clostridiales	Lachnospiraceae	Clostridium XlVa	NA	Anaerobic	3	7.35891	10.9332	5.17297
ASV2203	Bacteria	Proteobacteria	Gammaproteobacteria	Pasteurellales	Pasteurellaceae	Haemophilus	Haemophilus_aegyptius(AY362905)	Other Gram Negative	1	100	100	100
ASV2210	Bacteria	Proteobacteria	Alphaproteobacteria	Rhizobiales	Phyllobacteriaceae	Mesorhizobium	NA	Other Gram Negative	1	4.8583	4.8583	4.8583
ASV2238	Bacteria	Proteobacteria	Alphaproteobacteria	Rhizobiales	Phyllobacteriaceae	Phyllobacterium	NA	Other Gram Negative	2	4.19346	5.01056	3.37635
ASV2317	Bacteria	Proteobacteria	Alphaproteobacteria	Rhizobiales	Methylocystaceae	Pleomorphomonas	Pleomorphomonas_oryzae(AB159680)	Other Gram Negative	1	3.62444	3.62444	3.62444
ASV2405	Bacteria	Cyanobacteria/Chloroplast	Cyanobacteria	-	Family I	GpI	NA	Other Gram Negative	1	7.00018	7.00018	7.00018
ASV2456	Bacteria	Firmicutes	Bacilli	Lactobacillales	Carnobacteriaceae	Dolosigranulum	NA	Other Gram Positive	2	2.95032	3.05461	2.84603
ASV2469	Bacteria	Fusobacteria	Fusobacteriia	Fusobacteriales	Leptotrichiaceae	Streptobacillus	NA	Other Gram Negative	1	4.88814	4.88814	4.88814
ASV2472	Bacteria	Firmicutes	Erysipelotrichia	Erysipelotrichales	Erysipelotrichaceae	Eggerthia	NA	Anaerobic	1	2.09939	2.09939	2.09939
ASV2481	Bacteria	Proteobacteria	Betaproteobacteria	Burkholderiales	Burkholderiaceae	Burkholderia	Burkholderia_fungorum(AF215705)	Other Gram Negative	2	5.30968	8.00129	2.61808
ASV2509	Bacteria	Proteobacteria	Alphaproteobacteria	Rhizobiales	Rhizobiaceae	NA	NA	Other Gram Negative	1	2.21323	2.21323	2.21323
ASV2527	Bacteria	Bacteroidetes	Bacteroidia	Bacteroidales	Bacteroidaceae	Bacteroides	Bacteroides_zoogleoformans(NR_113353.1)	Anaerobic	1	11.068	11.068	11.068
ASV2539	Bacteria	Firmicutes	Clostridia	Clostridiales	Lachnospiraceae	Oribacterium	NA	Anaerobic	2	6.00336	8.58028	3.42645
ASV2540	Bacteria	Firmicutes	Clostridia	Clostridiales	Eubacteriaceae	Pseudoramibacter	Pseudoramibacter_alactolyticus(AB036759)	Anaerobic	1	3.00198	3.00198	3.00198
ASV2566	Bacteria	Proteobacteria	Alphaproteobacteria	Rhodospirillales	-	Reyranella	NA	Other Gram Negative	1	2.42989	2.42989	2.42989
ASV2569	Bacteria	Proteobacteria	Alphaproteobacteria	Alphaproteobacteria incertae sedis	-	Geminicoccus	NA	Other Gram Negative	2	1.9257	2.25262	1.59878
ASV2571	Bacteria	Proteobacteria	Deltaproteobacteria	Myxococcales	NA	NA	NA	Other Gram Negative	1	1.24984	1.24984	1.24984
ASV2608	Bacteria	Proteobacteria	Gammaproteobacteria	Pseudomonadales	Moraxellaceae	Psychrobacter	Psychrobacter_sanguinis(HM212668)	Other Gram Negative	1	2.98934	2.98934	2.98934
ASV2620	Bacteria	Proteobacteria	Gammaproteobacteria	Enterobacteriales	Enterobacteriaceae	Pantoea	Pantoea_conspicua(EU216737)	Enterobacteriaceae	1	4.92603	4.92603	4.92603
ASV2628	Bacteria	Proteobacteria	Gammaproteobacteria	Xanthomonadales	Xanthomonadaceae	Pseudoxanthomonas	NA	Other Gram Negative	1	2.35441	2.35441	2.35441
ASV2641	Bacteria	Proteobacteria	Gammaproteobacteria	Xanthomonadales	Sinobacteraceae	Povalibacter	NA	Other Gram Negative	1	2.32499	2.32499	2.32499
ASV2699	Bacteria	Proteobacteria	Gammaproteobacteria	Pseudomonadales	Moraxellaceae	Alkanindiges	NA	Other Gram Negative	1	28.3546	28.3546	28.3546
ASV2701	Bacteria	Firmicutes	Bacilli	Bacillales	Bacillaceae 2	NA	NA	Other Gram Positive	1	4.9934	4.9934	4.9934
ASV2703	Bacteria	Fusobacteria	Fusobacteriia	Fusobacteriales	Leptotrichiaceae	Leptotrichia	NA	Anaerobic	1	4.50946	4.50946	4.50946
ASV2724	Bacteria	Acidobacteria	Acidobacteria Gp3	-	-	Gp3	NA	Other Gram Negative	2	2.78529	3.02013	2.55044
ASV2735	Bacteria	Proteobacteria	Betaproteobacteria	Burkholderiales	Alcaligenaceae	Alcaligenes	Alcaligenes_faecalis(AJ242986)	Other Gram Negative	1	1.25182	1.25182	1.25182
ASV2766	Bacteria	Firmicutes	Clostridia	Clostridiales	Ruminococcaceae	Faecalibacterium	NA	Anaerobic	1	4.2471	4.2471	4.2471
ASV2776	Bacteria	Firmicutes	Bacilli	Bacillales	Bacillaceae 2	Oceanobacillus	NA	Other Gram Positive	1	1.55131	1.55131	1.55131
ASV2855	Bacteria	Actinobacteria	Actinobacteria	Actinomycetales	Micrococcaceae	Micrococcus	Micrococcus_cohnii(FR832424)	Other Gram Positive	1	9.8022	9.8022	9.8022
ASV2953	Bacteria	Bacteroidetes	Bacteroidia	Bacteroidales	Bacteroidales incertae sedis	Phocaeicola	NA	Anaerobic	1	1.72395	1.72395	1.72395
ASV3018	Bacteria	Firmicutes	Bacilli	Bacillales	Staphylococcaceae	Staphylococcus	Staphylococcus_pettenkoferi(AF322002)	Other Gram Positive	1	32.4996	32.4996	32.4996
ASV3019	Bacteria	Actinobacteria	Actinobacteria	Actinomycetales	Micrococcaceae	Nesterenkonia	NA	Other Gram Positive	1	4.46646	4.46646	4.46646
ASV3116	Bacteria	Proteobacteria	Betaproteobacteria	Burkholderiales	Oxalobacteraceae	Noviherbaspirillum	NA	Other Gram Negative	1	3.59008	3.59008	3.59008
ASV3181	Bacteria	Actinobacteria	Actinobacteria	Actinomycetales	Dietziaceae	Dietzia	Dietzia_aerolata(FM995533)	Other Gram Positive	1	1.85139	1.85139	1.85139
ASV3183	Bacteria	Actinobacteria	Actinobacteria	Actinomycetales	Intrasporangiaceae	Knoellia	NA	Other Gram Positive	1	1.40408	1.40408	1.40408
ASV3224	Bacteria	Proteobacteria	Gammaproteobacteria	Aeromonadales	Aeromonadaceae	Aeromonas	NA	Other Gram Negative	2	3.7625	5.56553	1.95947
ASV3228	Bacteria	Actinobacteria	Actinobacteria	Actinomycetales	Geodermatophilaceae	Blastococcus	Blastococcus_aggregatus(L40614)	Other Gram Positive	1	2.52809	2.52809	2.52809
ASV3231	Bacteria	Proteobacteria	Gammaproteobacteria	Xanthomonadales	Xanthomonadaceae	Arenimonas	NA	Other Gram Negative	1	1.62626	1.62626	1.62626
ASV3275	Bacteria	Proteobacteria	Gammaproteobacteria	Vibrionales	Vibrionaceae	Vibrio	NA	Other Gram Negative	1	1.52334	1.52334	1.52334
ASV3305	Bacteria	Proteobacteria	Deltaproteobacteria	Bdellovibrionales	Bacteriovoracaceae	Peredibacter	NA	Other Gram Negative	1	3.51708	3.51708	3.51708
ASV3398	Bacteria	Firmicutes	Bacilli	Bacillales	Staphylococcaceae	Jeotgalicoccus	Jeotgalicoccus_psychrophilus(AY028926)	Other Gram Positive	1	1.76281	1.76281	1.76281
ASV3407	Bacteria	Bacteroidetes	Bacteroidia	Bacteroidales	Prevotellaceae	NA	NA	Anaerobic	1	1.22221	1.22221	1.22221
ASV3705	Bacteria	Bacteroidetes	Sphingobacteriia	Sphingobacteriales	Chitinophagaceae	Sediminibacterium	NA	Other Gram Negative	2	5.30919	6.32911	4.28927
ASV3716	Bacteria	Proteobacteria	Alphaproteobacteria	Rhodobacterales	Rhodobacteraceae	NA	NA	Other Gram Negative	1	1.82701	1.82701	1.82701
ASV3737	Bacteria	Proteobacteria	Alphaproteobacteria	Rhodospirillales	Rhodospirillaceae	Defluviicoccus	NA	Other Gram Negative	1	1.96117	1.96117	1.96117
ASV3741	Bacteria	Proteobacteria	Alphaproteobacteria	Sphingomonadales	Sphingomonadaceae	Sphingorhabdus	Sphingorhabdus_rigui(HQ436492)	Other Gram Negative	1	3.23008	3.23008	3.23008
ASV3742	Bacteria	Proteobacteria	Alphaproteobacteria	Caulobacterales	Caulobacteraceae	Brevundimonas	Brevundimonas_variabilis(AJ227783)	Other Gram Negative	1	4.07378	4.07378	4.07378
ASV3804	Bacteria	Proteobacteria	Betaproteobacteria	Burkholderiales	Oxalobacteraceae	Duganella	NA	Other Gram Negative	1	2.77663	2.77663	2.77663
ASV3818	Bacteria	Proteobacteria	Alphaproteobacteria	Rhodobacterales	Rhodobacteraceae	Haematobacter	NA	Other Gram Negative	2	4.07369	6.92026	1.22713
ASV3857	Bacteria	Bacteroidetes	Sphingobacteriia	Sphingobacteriales	Chitinophagaceae	Flavitalea	NA	Other Gram Negative	1	1.32006	1.32006	1.32006
ASV3904	Bacteria	Bacteroidetes	Bacteroidia	Bacteroidales	Porphyromonadaceae	Porphyromonas	Porphyromonas_pasteri(NR_136788.1)	Anaerobic	1	3.56044	3.56044	3.56044
ASV3908	Bacteria	Bacteroidetes	Sphingobacteriia	Sphingobacteriales	Saprospiraceae	NA	NA	Other Gram Negative	1	2.24311	2.24311	2.24311
ASV3910	Bacteria	Proteobacteria	Gammaproteobacteria	Xanthomonadales	Xanthomonadaceae	Dokdonella	NA	Other Gram Negative	1	2.7509	2.7509	2.7509
ASV3917	Bacteria	Firmicutes	Clostridia	Clostridiales	Peptoniphilaceae	Peptoniphilus	Peptoniphilus_harei(Y07839)	Anaerobic	1	4.46574	4.46574	4.46574
ASV3919	Bacteria	Acidobacteria	Acidobacteria Gp3	-	-	Candidatus Solibacter	NA	Other Gram Negative	1	1.9168	1.9168	1.9168
ASV3934	Bacteria	Planctomycetes	Planctomycetia	Planctomycetales	Planctomycetaceae	Blastopirellula	NA	Other Gram Negative	1	1.94384	1.94384	1.94384
ASV4001	Bacteria	Proteobacteria	Alphaproteobacteria	Rhizobiales	Methylobacteriaceae	Microvirga	Microvirga_zambiensis(HM362433)	Other Gram Negative	1	1.83984	1.83984	1.83984
ASV4002	Bacteria	Actinobacteria	Actinobacteria	Actinomycetales	Microbacteriaceae	Leifsonia	NA	Other Gram Positive	1	1.3445	1.3445	1.3445
ASV4081	Bacteria	Firmicutes	Negativicutes	Selenomonadales	Veillonellaceae	Schwartzia	NA	Anaerobic	2	2.4917	3.63291	1.3505
ASV4104	Bacteria	Verrucomicrobia	Spartobacteria	-	-	Spartobacteria genera incertae sedis	NA	Other Gram Negative	1	2.43027	2.43027	2.43027
ASV4110	Bacteria	Bacteroidetes	Sphingobacteriia	Sphingobacteriales	Rhodothermaceae	NA	NA	Other Gram Negative	1	1.51638	1.51638	1.51638
ASV4250	Bacteria	Bacteroidetes	Flavobacteriia	Flavobacteriales	Flavobacteriaceae	Empedobacter	NA	Other Gram Negative	1	3.09351	3.09351	3.09351
ASV4283	Bacteria	Cyanobacteria/Chloroplast	Chloroplast	-	Chloroplast	Chlorophyta	NA	Other Gram Negative	1	2.85951	2.85951	2.85951
ASV4285	Bacteria	Actinobacteria	Actinobacteria	Actinomycetales	Intrasporangiaceae	Janibacter	NA	Other Gram Positive	1	2.21716	2.21716	2.21716
ASV4410	Bacteria	Actinobacteria	Actinobacteria	Bifidobacteriales	Bifidobacteriaceae	Alloscardovia	Alloscardovia_omnicolens(AM419460)	Anaerobic	1	1.60524	1.60524	1.60524
ASV4411	Bacteria	Actinobacteria	Actinobacteria	Actinomycetales	Actinomycetaceae	Actinomyces	Actinomyces_naeslundii(X81062)	Anaerobic	1	1.25673	1.25673	1.25673
ASV4516	Bacteria	Proteobacteria	Betaproteobacteria	Burkholderiales	Comamonadaceae	Rhodoferax	NA	Other Gram Negative	1	2.84597	2.84597	2.84597

## Sheet: Hospital PI Microbiology
ASV	Kingdom	Phylum	Class	Order	Family	Genus	Species	Classification	Number of samples	Mean abundance	Max abundance	Min abundance
ASV104	Bacteria	Proteobacteria	Gammaproteobacteria	Pseudomonadales	Moraxellaceae	Acinetobacter	NA	Other Gram Negative	7	30.5765	47.5878	20.366
ASV1048	Bacteria	Bacteroidetes	Bacteroidia	Bacteroidales	Prevotellaceae	Prevotella	NA	Anaerobic	6	7.89365	13.2153	1.12201
ASV1131	Bacteria	Firmicutes	Clostridia	Clostridiales	Clostridiales Incertae Sedis XI	Parvimonas	NA	Anaerobic	6	14.935	34.7528	2.77291
ASV54	Bacteria	Proteobacteria	Betaproteobacteria	Burkholderiales	Comamonadaceae	Delftia	NA	Other Gram Negative	5	21.5939	33.8303	14.8754
ASV1028	Bacteria	Bacteroidetes	Bacteroidia	Bacteroidales	Porphyromonadaceae	Porphyromonas	NA	Anaerobic	4	8.97885	20.0298	3.80228
ASV1	Bacteria	Proteobacteria	Gammaproteobacteria	Enterobacteriales	Enterobacteriaceae	Escherichia/Shigella	NA	Enterobacteriaceae	3	65.254	100	47.4215
ASV162	Bacteria	Firmicutes	Bacilli	Bacillales	Staphylococcaceae	Staphylococcus	NA	Staphylococcus Aureus	3	60.3925	100	35.9054
ASV191	Bacteria	Proteobacteria	Gammaproteobacteria	Pseudomonadales	Pseudomonadaceae	Pseudomonas	NA	Other Gram Negative	3	5.56705	10.4821	1.85361
ASV1132	Bacteria	Fusobacteria	Fusobacteriia	Fusobacteriales	Fusobacteriaceae	Fusobacterium	NA	Anaerobic	3	4.90089	11.8339	1.27139
ASV1041	Bacteria	Proteobacteria	Betaproteobacteria	Burkholderiales	Comamonadaceae	Comamonas	NA	Other Gram Negative	2	2.48914	3.09631	1.88198
ASV1275	Bacteria	Bacteroidetes	Bacteroidia	Bacteroidales	Porphyromonadaceae	Porphyromonas	Porphyromonas_endodontalis(AY253728)	Anaerobic	2	39.3698	74.3932	4.34643
ASV1357	Bacteria	Proteobacteria	Epsilonproteobacteria	Campylobacterales	Campylobacteraceae	Campylobacter	NA	Other Gram Negative	2	3.91853	6.03112	1.80594
ASV1372	Bacteria	Fusobacteria	Fusobacteriia	Fusobacteriales	Fusobacteriaceae	Fusobacterium	Fusobacterium_nucleatum(AE009951)	Anaerobic	2	37.644	68.5836	6.70439
ASV1389	Bacteria	Firmicutes	Clostridia	Clostridiales	Lachnospiraceae	Catonella	NA	Anaerobic	2	1.64149	2.06244	1.22054
ASV2195	Bacteria	Firmicutes	Clostridia	Clostridiales	Lachnospiraceae	Clostridium XlVa	NA	Anaerobic	2	54.9309	100	9.86188
ASV15	Bacteria	Proteobacteria	Gammaproteobacteria	Enterobacteriales	Enterobacteriaceae	Proteus	NA	Enterobacteriaceae	1	20.1681	20.1681	20.1681
ASV60	Bacteria	Proteobacteria	Alphaproteobacteria	Rhizobiales	Rhizobiaceae	Rhizobium	NA	Other Gram Negative	1	5.1458	5.1458	5.1458
ASV116	Bacteria	Proteobacteria	Alphaproteobacteria	Rhodobacterales	Rhodobacteraceae	Paracoccus	Paracoccus_marcusii(Y12703)	Other Gram Negative	1	19.1952	19.1952	19.1952
ASV158	Bacteria	Proteobacteria	Gammaproteobacteria	Pseudomonadales	Moraxellaceae	Enhydrobacter	NA	Other Gram Negative	1	16.6731	16.6731	16.6731
ASV187	Bacteria	Firmicutes	Bacilli	Bacillales	Staphylococcaceae	Staphylococcus	Staphylococcus_saprophyticus(AP008934)	Other Gram Positive	1	4.61027	4.61027	4.61027
ASV258	Bacteria	Firmicutes	Clostridia	Clostridiales	Clostridiales Incertae Sedis XI	Anaerococcus	NA	Anaerobic	1	14.9491	14.9491	14.9491
ASV338	Bacteria	Proteobacteria	Gammaproteobacteria	Oceanospirillales	Halomonadaceae	Halomonas	NA	Other Gram Negative	1	1.21198	1.21198	1.21198
ASV371	Bacteria	Proteobacteria	Alphaproteobacteria	Rhizobiales	Methylobacteriaceae	Methylobacterium	NA	Other Gram Negative	1	1.66249	1.66249	1.66249
ASV372	Bacteria	Firmicutes	Bacilli	Lactobacillales	Carnobacteriaceae	Granulicatella	NA	Other Gram Positive	1	2.5205	2.5205	2.5205
ASV651	Bacteria	Firmicutes	Bacilli	Lactobacillales	Streptococcaceae	Lactococcus	NA	Other Gram Positive	1	1.77186	1.77186	1.77186
ASV1026	Bacteria	Proteobacteria	Betaproteobacteria	Burkholderiales	Burkholderiaceae	Ralstonia	Ralstonia_pickettii(AY741342)	Other Gram Negative	1	16.7507	16.7507	16.7507
ASV1033	Bacteria	Proteobacteria	Alphaproteobacteria	Rhodospirillales	Acetobacteraceae	Roseomonas	NA	Other Gram Negative	1	1.40575	1.40575	1.40575
ASV1035	Bacteria	Proteobacteria	Betaproteobacteria	Burkholderiales	Burkholderiaceae	Ralstonia	Ralstonia_insidiosa(AF488779)	Other Gram Negative	1	3.75475	3.75475	3.75475
ASV1045	Bacteria	Bacteroidetes	Flavobacteriia	Flavobacteriales	Flavobacteriaceae	Flavobacterium	NA	Other Gram Negative	1	1.59221	1.59221	1.59221
ASV1058	Bacteria	Proteobacteria	Betaproteobacteria	Burkholderiales	Alcaligenaceae	Alcaligenes	Alcaligenes_aquatilis(JX986974)	Other Gram Negative	1	1.42004	1.42004	1.42004
ASV1107	Bacteria	Proteobacteria	Betaproteobacteria	Burkholderiales	Oxalobacteraceae	Herbaspirillum	Herbaspirillum_aquaticum(FJ267649)	Other Gram Negative	1	4.9083	4.9083	4.9083
ASV1110	Bacteria	Actinobacteria	Actinobacteria	Actinomycetales	Corynebacteriaceae	Turicella	NA	Other Gram Positive	1	5.68015	5.68015	5.68015
ASV1123	Bacteria	Proteobacteria	Alphaproteobacteria	Rhizobiales	Phyllobacteriaceae	Chelativorans	NA	Other Gram Negative	1	1.92719	1.92719	1.92719
ASV1148	Bacteria	Firmicutes	Clostridia	Clostridiales	Peptostreptococcaceae	Filifactor	Filifactor_alocis(CP002390)	Anaerobic	1	5.71625	5.71625	5.71625
ASV1169	Bacteria	Proteobacteria	Gammaproteobacteria	Enterobacteriales	Enterobacteriaceae	NA	NA	Enterobacteriaceae	1	48.7314	48.7314	48.7314
ASV1179	Bacteria	Actinobacteria	Actinobacteria	Actinomycetales	Micrococcaceae	Micrococcus	NA	Other Gram Positive	1	4.98403	4.98403	4.98403
ASV1185	Bacteria	Firmicutes	Clostridia	Clostridiales	NA	NA	NA	Anaerobic	1	7.71924	7.71924	7.71924
ASV1209	Bacteria	Firmicutes	Bacilli	Lactobacillales	Streptococcaceae	Streptococcus	Streptococcus_intermedius(AF104671)	Streptococcus anginosus group (SAG)	1	93.9689	93.9689	93.9689
ASV1212	Bacteria	Proteobacteria	Gammaproteobacteria	Enterobacteriales	Enterobacteriaceae	Pantoea	Pantoea_vagans(EF688012)	Enterobacteriaceae	1	4.31143	4.31143	4.31143
ASV1217	Bacteria	Proteobacteria	Alphaproteobacteria	Rhizobiales	Bradyrhizobiaceae	Bosea	NA	Other Gram Negative	1	5.09302	5.09302	5.09302
ASV1218	Bacteria	Bacteroidetes	Sphingobacteriia	Sphingobacteriales	Chitinophagaceae	Vibrionimonas	NA	Other Gram Negative	1	3.60206	3.60206	3.60206
ASV1250	Bacteria	Firmicutes	Negativicutes	Selenomonadales	Veillonellaceae	Dialister	NA	Anaerobic	1	2.59986	2.59986	2.59986
ASV1254	Bacteria	Firmicutes	Negativicutes	Selenomonadales	Veillonellaceae	Selenomonas	NA	Anaerobic	1	2.80627	2.80627	2.80627
ASV1267	Bacteria	Firmicutes	Bacilli	Lactobacillales	Streptococcaceae	Streptococcus	Streptococcus_constellatus(AY309095)	Streptococcus anginosus group (SAG)	1	58.4482	58.4482	58.4482
ASV1290	Bacteria	Firmicutes	Erysipelotrichia	Erysipelotrichales	Erysipelotrichaceae	Bulleidia	NA	Anaerobic	1	2.795	2.795	2.795
ASV1306	Bacteria	Proteobacteria	Betaproteobacteria	Burkholderiales	Sutterellaceae	Sutterella	NA	Anaerobic	1	7.80319	7.80319	7.80319
ASV1339	Bacteria	Firmicutes	Bacilli	Lactobacillales	Enterococcaceae	Enterococcus	NA	Other Gram Positive	1	18.3131	18.3131	18.3131
ASV1369	Bacteria	Proteobacteria	Alphaproteobacteria	Caulobacterales	Caulobacteraceae	Caulobacter	NA	Other Gram Negative	1	15.5241	15.5241	15.5241
ASV1380	Bacteria	Firmicutes	Clostridia	Clostridiales	Clostridiales Incertae Sedis XIII	Anaerovorax	NA	Anaerobic	1	2.77908	2.77908	2.77908
ASV1554	Bacteria	Proteobacteria	Gammaproteobacteria	Enterobacteriales	Enterobacteriaceae	Klebsiella	Klebsiella_variicola(AJ783916)	Enterobacteriaceae	1	44.7925	44.7925	44.7925
ASV1770	Bacteria	Proteobacteria	Alphaproteobacteria	Sphingomonadales	Sphingomonadaceae	Sphingomonas	Sphingomonas_dokdonensis(DQ178975)	Other Gram Negative	1	4.765	4.765	4.765
ASV1936	Bacteria	Actinobacteria	Actinobacteria	Actinomycetales	Dermacoccaceae	Dermacoccus	NA	Other Gram Positive	1	2.32223	2.32223	2.32223
ASV1939	Bacteria	Actinobacteria	Actinobacteria	Actinomycetales	Actinomycetaceae	Actinomyces	Actinomyces_graevenitzii(AJ540309)	Other Gram Positive	1	1.26013	1.26013	1.26013
ASV2122	Bacteria	Proteobacteria	Gammaproteobacteria	Enterobacteriales	Enterobacteriaceae	Enterobacter	NA	Enterobacteriaceae	1	51.2686	51.2686	51.2686
ASV2539	Bacteria	Firmicutes	Clostridia	Clostridiales	Lachnospiraceae	Oribacterium	NA	Anaerobic	1	1.82576	1.82576	1.82576
